# Supplementary material for: Antimicrobial resistance genes in microbiota associated with sediments and water from the Akaki river in Ethiopia
Source: Environ Sci Pollut Res Int. 2022 May 18;29(46):70040–55. doi: 10.1007/s11356-022-20684-2 (PMC9512891; doi:10.1007/s11356-022-20684-2)
Supplement: Supplementary file 1 — Supplementary file1 (XLSX 79 KB) Correlation between bacterial communities and antimicrobial resistance genes. Values in bold are different from 0 with a significance level alpha ≤0.05. [file 11356_2022_20684_MOESM1_ESM.xlsx]

## Sheet: Sheet1
	Variables	CTX-M-1	CTX-M-9	GES	KPC	Per-1 group	Per-2 group	SFO-1	SHV	SHV(156G)	SHV(238G240E)	SHV(238G240K)	SHV(238S240E)	SHV(238S240K)	TLA-1	VEB	ccrA	IMP-2	IMP-5	NDM	VIM-1	VIM-13	ACC-1	ACC-3	ACT 5/7	ACT-1	CFE-1	CMY-10	DHA	FOX	LAT	MIR	MOX	OXA-10	OXA-2	OXA-23	OXA-24	OXA-48	OXA-58	AAC(6)-Ib-cr	QepA	QnrA	QnrB-1	QnrB-4	QnrB-5	QnrB-8	QnrD	QnrS	aacC1
	Actinomyces gerencseriae	0.726729	0.714716	0.764485	-0.00662028	0.525435	-0.00662028	0.678857	0.735921	0.711941	0.716509	-0.00662028	0.644878	0.698478	0.781934	0.782918	0.603392	-0.460737	-0.460737	0.0197965	0.402647	0.453675	0.537437	0.606514	0.712265	0.676329	0.0197965	0.784826	0.740509	0.79485	0.714075	0.663361	0.75974	0.697481	0.663389	0.0197965	0.520339	0.467917	0.697645	0.74764	-0.00662028	0.707564	0.752639	0.772671	0.729139	0.69053	0.701025	0.728053	0.650322
	Actinomyces israelii	0.592669	0.582968	0.6329	-0.0912174	0.394845	-0.0912174	0.540817	0.614236	0.586905	0.580989	-0.0912174	0.514633	0.596296	0.654202	0.664342	0.452834	-0.378285	-0.378285	-0.122051	0.286816	0.346324	0.406498	0.454699	0.575809	0.533321	-0.122051	0.656139	0.607322	0.694218	0.582743	0.522012	0.626626	0.568419	0.541367	-0.122051	0.385877	0.356162	0.556867	0.615644	-0.0912174	0.56724	0.619792	0.641183	0.598907	0.557279	0.557804	0.593002	0.524608
	Aeromonas	0.197235	0.199614	0.155006	0.47214	0.352542	0.47214	0.249545	0.147099	0.177906	0.210557	0.47214	0.247085	0.0987862	0.127387	0.108097	0.349487	-0.0320465	-0.0320465	0.563601	0.352741	0.285062	0.324764	0.350976	0.217095	0.267554	0.563601	0.126171	0.182431	0.0341342	0.198705	0.272816	0.163503	0.215488	0.215841	0.563601	0.350006	0.159259	0.23366	0.178451	0.47214	0.23262	0.17012	0.145616	0.182732	0.223934	0.24609	0.207329	0.239871
	Akkermansia muciniphila	0.846917	0.840985	0.829252	0.548489	0.807383	0.548489	0.866488	0.801754	0.81628	0.853338	0.548489	0.838393	0.720726	0.813189	0.768509	0.913855	-0.51479	-0.51479	0.630044	0.758243	0.726093	0.837053	0.917515	0.856993	0.882821	0.630044	0.813196	0.841288	0.706447	0.839588	0.879127	0.834385	0.807251	0.767109	0.630044	0.850552	0.557745	0.87047	0.833889	0.548489	0.869035	0.836792	0.824521	0.833921	0.848562	0.877564	0.843947	0.814609
	Arcobacter butzleri	0.637221	0.625986	0.621116	0.441671	0.56917	0.441671	0.662216	0.571104	0.590796	0.645782	0.441671	0.623973	0.471572	0.599326	0.515092	0.734737	-0.516113	-0.516113	0.744568	0.569279	0.52016	0.636933	0.741125	0.651076	0.688708	0.744568	0.604195	0.631485	0.42714	0.623845	0.681002	0.629603	0.564047	0.512442	0.744568	0.656988	0.546424	0.687896	0.612048	0.441671	0.671948	0.628723	0.620002	0.616778	0.635946	0.687848	0.622014	0.570009
	Arcobacter skirrowii	0.622772	0.598249	0.680676	-0.230624	0.400556	-0.230624	0.560938	0.608694	0.580951	0.610831	-0.230624	0.500177	0.535905	0.698448	0.699285	0.487019	-0.410956	-0.410956	0.135674	0.203336	0.253391	0.369459	0.495224	0.606909	0.571095	0.135674	0.709967	0.642786	0.67137	0.596353	0.546945	0.678502	0.610246	0.575583	0.135674	0.353725	0.588236	0.600935	0.65458	-0.230624	0.612408	0.663145	0.698325	0.616225	0.56671	0.613449	0.63753	0.509777
	Bacteroides thetaiotaomicron	0.995512	0.987971	0.998808	0.426402	0.865567	0.426402	0.986645	0.974918	0.972955	0.994862	0.426402	0.955503	0.907582	0.997035	0.966898	0.978431	-0.612105	-0.612105	0.416017	0.783725	0.789178	0.902592	0.981411	0.995025	0.993508	0.416017	0.996542	0.997543	0.940088	0.986967	0.986678	0.999187	0.94864	0.902948	0.416017	0.902392	0.605144	0.99441	0.995171	0.426402	0.998365	0.998995	0.997696	0.989996	0.981975	0.998928	0.990996	0.94109
	Bacteroides vulgatus	0.962227	0.950966	0.980243	0.279409	0.795525	0.279409	0.937477	0.947337	0.937168	0.958014	0.279409	0.899592	0.880754	0.984994	0.963339	0.905737	-0.598263	-0.598263	0.325252	0.683915	0.705313	0.821027	0.909647	0.956716	0.943267	0.325252	0.986754	0.96926	0.942697	0.94985	0.932368	0.979223	0.920174	0.875059	0.325252	0.815179	0.617843	0.952367	0.970592	0.279409	0.958864	0.975564	0.983482	0.957866	0.937317	0.958015	0.961142	0.891497
	Bifidobacterium adolescentis	0.847954	0.842897	0.830701	0.544778	0.712985	0.544778	0.866121	0.807018	0.820367	0.853874	0.544778	0.840229	0.731	0.815932	0.72443	0.908559	-0.684174	-0.684174	0.594626	0.759036	0.730218	0.836924	0.911745	0.857191	0.880588	0.594626	0.815303	0.842538	0.679467	0.841643	0.877525	0.835222	0.74014	0.676526	0.594626	0.849104	0.541748	0.885966	0.818275	0.544778	0.867677	0.837974	0.825658	0.836361	0.849887	0.874952	0.816335	0.777095
	Bifidobacterium dentium	0.581217	0.574125	0.618199	-0.068216	0.389042	-0.068216	0.531382	0.608821	0.581716	0.569648	-0.068216	0.511345	0.60056	0.639993	0.651762	0.4415	-0.368748	-0.368748	-0.16671	0.297095	0.357878	0.407822	0.442263	0.564281	0.520888	-0.16671	0.640284	0.594868	0.691432	0.57419	0.511856	0.611258	0.555242	0.529779	-0.16671	0.386479	0.312694	0.543228	0.602559	-0.068216	0.553344	0.605918	0.62484	0.589623	0.549595	0.542168	0.579098	0.521374
	Bifidobacterium longum	-0.0206155	-0.0223353	-0.0189176	-0.02393	0.407522	-0.02393	-0.0210167	-0.0254046	-0.0250082	-0.0204604	-0.02393	-0.0247625	-0.0314306	-0.0196913	0.206825	-0.017648	0.800771	0.800771	0.0299399	-0.0278274	-0.0300962	-0.0252991	-0.0168735	-0.0202146	-0.0186419	0.0299399	-0.018429	-0.0201542	0.149381	-0.0225401	-0.0200824	-0.0182774	0.296003	0.407724	0.0299399	-0.0243233	0.0161869	-0.0982393	0.0597476	-0.02393	-0.0182489	-0.0193115	-0.0177724	-0.0223393	-0.0226302	-0.016708	0.110511	0.162831
	Campylobacter coli	0.378575	0.368477	0.425592	-0.25	0.187954	-0.25	0.320463	0.407062	0.375982	0.365227	-0.25	0.297016	0.402791	0.45053	0.470911	0.222263	-0.25	-0.25	-0.25	0.0810457	0.147501	0.186413	0.224012	0.35928	0.311084	-0.25	0.453711	0.395352	0.509149	0.368393	0.299064	0.418543	0.366059	0.348347	-0.25	0.162988	0.242853	0.338591	0.406015	-0.25	0.349463	0.409989	0.436299	0.386475	0.340113	0.339215	0.381548	0.313032
	Campylobacter upsaliensis	0.378575	0.368477	0.425592	-0.25	0.187954	-0.25	0.320463	0.407062	0.375982	0.365227	-0.25	0.297016	0.402791	0.45053	0.470911	0.222263	-0.25	-0.25	-0.25	0.0810457	0.147501	0.186413	0.224012	0.35928	0.311084	-0.25	0.453711	0.395352	0.509149	0.368393	0.299064	0.418543	0.366059	0.348347	-0.25	0.162988	0.242853	0.338591	0.406015	-0.25	0.349463	0.409989	0.436299	0.386475	0.340113	0.339215	0.381548	0.313032
	Catellicoccus marimammalium	0.378575	0.368477	0.425592	-0.25	0.187954	-0.25	0.320463	0.407062	0.375982	0.365227	-0.25	0.297016	0.402791	0.45053	0.470911	0.222263	-0.25	-0.25	-0.25	0.0810457	0.147501	0.186413	0.224012	0.35928	0.311084	-0.25	0.453711	0.395352	0.509149	0.368393	0.299064	0.418543	0.366059	0.348347	-0.25	0.162988	0.242853	0.338591	0.406015	-0.25	0.349463	0.409989	0.436299	0.386475	0.340113	0.339215	0.381548	0.313032
	Citrobacter freundii	0.957321	0.94294	0.973821	0.292528	0.723793	0.292528	0.937655	0.92728	0.921359	0.954916	0.292528	0.891925	0.842809	0.973918	0.901812	0.923666	-0.748362	-0.748362	0.451993	0.680314	0.689713	0.820538	0.929268	0.954836	0.950136	0.451993	0.977955	0.963576	0.867538	0.941315	0.936991	0.975001	0.858286	0.790243	0.451993	0.819436	0.67443	0.972505	0.949026	0.292528	0.962565	0.970111	0.978173	0.947933	0.931424	0.966213	0.934997	0.844859
	Clostridium difficile	0.417637	0.375842	0.453822	-0.117806	0.350401	-0.117806	0.40399	0.299316	0.307097	0.420831	-0.117806	0.30029	0.116241	0.435231	0.388988	0.470743	-0.29105	-0.29105	0.990955	0.0968965	0.0518567	0.247871	0.489321	0.426313	0.459576	0.990955	0.460868	0.428287	0.202665	0.370727	0.424268	0.467717	0.43314	0.396612	0.990955	0.26889	0.849234	0.468935	0.433573	-0.117806	0.470382	0.446439	0.476191	0.376782	0.365681	0.503254	0.455087	0.287616
	Clostridium perfringens	0.898863	0.891499	0.90399	0.365735	0.593161	0.365735	0.888488	0.881085	0.878092	0.897747	0.365735	0.859293	0.820182	0.903352	0.779981	0.877524	-0.891422	-0.891422	0.363737	0.697001	0.704328	0.807515	0.880354	0.897676	0.894522	0.363737	0.903216	0.901433	0.777916	0.890574	0.887748	0.904118	0.722717	0.633596	0.363737	0.806489	0.550787	0.930782	0.865805	0.365735	0.900501	0.903451	0.903603	0.894053	0.884938	0.900781	0.840009	0.766916
	Clostridium septicum	0.378575	0.368477	0.425592	-0.25	0.187954	-0.25	0.320463	0.407062	0.375982	0.365227	-0.25	0.297016	0.402791	0.45053	0.470911	0.222263	-0.25	-0.25	-0.25	0.0810457	0.147501	0.186413	0.224012	0.35928	0.311084	-0.25	0.453711	0.395352	0.509149	0.368393	0.299064	0.418543	0.366059	0.348347	-0.25	0.162988	0.242853	0.338591	0.406015	-0.25	0.349463	0.409989	0.436299	0.386475	0.340113	0.339215	0.381548	0.313032
	Desulfovibrio desulfuricans	0.97558	0.962101	0.988987	0.32847	0.785133	0.32847	0.959003	0.944907	0.940521	0.973845	0.32847	0.914841	0.860532	0.987898	0.933885	0.949081	-0.688982	-0.688982	0.469294	0.710732	0.717373	0.848085	0.954418	0.974019	0.971424	0.469294	0.991312	0.980808	0.894909	0.960518	0.959217	0.990355	0.902266	0.84345	0.469294	0.847952	0.675062	0.985127	0.972414	0.32847	0.981736	0.986288	0.992316	0.966157	0.952073	0.985451	0.963557	0.882811
	Desulfovibrio vulgaris	0.501063	0.475255	0.564908	-0.339279	0.278604	-0.339279	0.433878	0.489543	0.458987	0.487874	-0.339279	0.37234	0.421722	0.585089	0.591922	0.352968	-0.339279	-0.339279	0.0692177	0.0750075	0.129818	0.236952	0.361507	0.483463	0.443783	0.0692177	0.597983	0.522961	0.56629	0.473344	0.418243	0.562389	0.496136	0.46639	0.0692177	0.219419	0.537322	0.476853	0.536557	-0.339279	0.488875	0.545343	0.584759	0.494898	0.441277	0.489874	0.518325	0.385847
	Enterococcus	0.607214	0.585227	0.60879	0.272817	0.644288	0.272817	0.619026	0.521973	0.537749	0.614017	0.272817	0.55704	0.390582	0.587801	0.573402	0.689994	-0.263697	-0.263697	0.851292	0.444861	0.396848	0.545955	0.700688	0.619433	0.655897	0.851292	0.599734	0.60705	0.437364	0.58202	0.638504	0.619207	0.64293	0.623101	0.851292	0.566527	0.677547	0.637808	0.616317	0.272817	0.648496	0.611401	0.615577	0.579444	0.58824	0.670324	0.642988	0.564593
	Enterococcus faecalis	0.818464	0.807136	0.849812	0.0929563	0.580053	0.0929563	0.777497	0.821755	0.801737	0.809977	0.0929563	0.743139	0.776624	0.863702	0.833819	0.713848	-0.597665	-0.597665	0.107147	0.507334	0.550349	0.64372	0.716991	0.806533	0.776766	0.107147	0.865829	0.830106	0.843453	0.806406	0.764793	0.845973	0.750725	0.700871	0.107147	0.629655	0.516174	0.802733	0.826965	0.0929563	0.803273	0.840239	0.856125	0.819344	0.786105	0.79793	0.804728	0.724551
	Enterococcus faecium	0.941883	0.938883	0.937882	0.466036	0.974637	0.466036	0.939131	0.929216	0.929202	0.942087	0.466036	0.918902	0.877721	0.935609	0.983322	0.933213	-0.310872	-0.310872	0.354789	0.781338	0.785225	0.879415	0.934406	0.94227	0.941877	0.354789	0.932504	0.94153	0.953087	0.938332	0.939176	0.937615	0.998689	0.994324	0.354789	0.87933	0.51738	0.912836	0.964264	0.466036	0.942514	0.940093	0.933793	0.939299	0.93616	0.940989	0.97674	0.966626
	Helicobacter pylori	0.378575	0.368477	0.425592	-0.25	0.187954	-0.25	0.320463	0.407062	0.375982	0.365227	-0.25	0.297016	0.402791	0.45053	0.470911	0.222263	-0.25	-0.25	-0.25	0.0810457	0.147501	0.186413	0.224012	0.35928	0.311084	-0.25	0.453711	0.395352	0.509149	0.368393	0.299064	0.418543	0.366059	0.348347	-0.25	0.162988	0.242853	0.338591	0.406015	-0.25	0.349463	0.409989	0.436299	0.386475	0.340113	0.339215	0.381548	0.313032
	Lactobacillus gasseri	0.979659	0.989936	0.957775	0.638973	0.890091	0.638973	0.987853	0.99634	0.99794	0.980648	0.638973	0.997476	0.989236	0.957433	0.934247	0.972928	-0.584132	-0.584132	0.166617	0.918095	0.928008	0.979099	0.968538	0.979971	0.975573	0.166617	0.945451	0.973852	0.969074	0.990823	0.984499	0.954139	0.91772	0.880027	0.166617	0.975622	0.345845	0.966385	0.96621	0.638973	0.968172	0.964718	0.944615	0.98786	0.993306	0.957652	0.957815	0.981009
	Legionella pneumophila	0.378575	0.368477	0.425592	-0.25	0.187954	-0.25	0.320463	0.407062	0.375982	0.365227	-0.25	0.297016	0.402791	0.45053	0.470911	0.222263	-0.25	-0.25	-0.25	0.0810457	0.147501	0.186413	0.224012	0.35928	0.311084	-0.25	0.453711	0.395352	0.509149	0.368393	0.299064	0.418543	0.366059	0.348347	-0.25	0.162988	0.242853	0.338591	0.406015	-0.25	0.349463	0.409989	0.436299	0.386475	0.340113	0.339215	0.381548	0.313032
	Listeria monocytogenes	0.658652	0.648737	0.640301	0.471162	0.659372	0.471162	0.685161	0.594877	0.614997	0.667411	0.471162	0.649591	0.498576	0.618433	0.569951	0.757522	-0.40247	-0.40247	0.736248	0.599394	0.550374	0.664695	0.763375	0.672677	0.710326	0.736248	0.622336	0.652229	0.478232	0.646726	0.703802	0.648514	0.632935	0.598637	0.736248	0.68462	0.539083	0.695856	0.644852	0.471162	0.692461	0.648556	0.638115	0.639139	0.659479	0.707536	0.662382	0.624745
	Morganella morganii	0.96549	0.94837	0.981362	0.303331	0.822651	0.303331	0.949196	0.923236	0.920391	0.964394	0.303331	0.896509	0.823549	0.977945	0.943918	0.948462	-0.603401	-0.603401	0.555835	0.684237	0.684677	0.829221	0.955494	0.96524	0.967094	0.555835	0.983884	0.971334	0.881417	0.946319	0.951906	0.984261	0.928835	0.880399	0.555835	0.831714	0.728375	0.972742	0.971644	0.303331	0.977444	0.978252	0.986752	0.95204	0.938201	0.984654	0.970837	0.883073
	Mycobacterium avium	-0.608954	-0.603963	-0.612183	-0.25	-0.86364	-0.25	-0.602257	-0.596546	-0.59472	-0.608284	-0.25	-0.58244	-0.55496	-0.611567	-0.773645	-0.595515	-0.25	-0.25	-0.25	-0.473276	-0.477776	-0.547893	-0.597449	-0.608281	-0.606486	-0.25	-0.611486	-0.610607	-0.718042	-0.603329	-0.601916	-0.612332	-0.82904	-0.88931	-0.25	-0.547371	-0.3738	-0.544332	-0.672383	-0.25	-0.610318	-0.611907	-0.611879	-0.605585	-0.599672	-0.610614	-0.708704	-0.722501
	Mycobacterium intracellulare	0.378575	0.368477	0.425592	-0.25	0.187954	-0.25	0.320463	0.407062	0.375982	0.365227	-0.25	0.297016	0.402791	0.45053	0.470911	0.222263	-0.25	-0.25	-0.25	0.0810457	0.147501	0.186413	0.224012	0.35928	0.311084	-0.25	0.453711	0.395352	0.509149	0.368393	0.299064	0.418543	0.366059	0.348347	-0.25	0.162988	0.242853	0.338591	0.406015	-0.25	0.349463	0.409989	0.436299	0.386475	0.340113	0.339215	0.381548	0.313032
	Ruminococcus bromii	0.986414	0.974659	0.995997	0.367277	0.847553	0.367277	0.973216	0.957406	0.954415	0.985293	0.367277	0.932644	0.876669	0.994074	0.962874	0.966085	-0.610987	-0.610987	0.467612	0.73998	0.744722	0.871554	0.970795	0.985616	0.984492	0.467612	0.996359	0.9904	0.921981	0.973217	0.973918	0.997283	0.94379	0.896773	0.467612	0.871987	0.659447	0.987977	0.989397	0.367277	0.992462	0.994461	0.997856	0.977753	0.966326	0.995601	0.986135	0.919052
	Ruminococcus obeum	0.758753	0.756663	0.731268	0.595695	0.75536	0.595695	0.78891	0.714766	0.734187	0.767283	0.595695	0.770109	0.643872	0.71191	0.66618	0.849625	-0.455929	-0.455929	0.621453	0.737381	0.696192	0.790351	0.852044	0.771673	0.80402	0.621453	0.710086	0.749732	0.607077	0.755541	0.804165	0.736899	0.720566	0.685401	0.621453	0.806772	0.472013	0.78652	0.740262	0.595695	0.783154	0.74183	0.723595	0.746488	0.769588	0.791767	0.753405	0.744282
	Salmonella enterica	0.736113	0.716603	0.736536	0.340627	0.686957	0.340627	0.7456	0.660227	0.673733	0.741985	0.340627	0.687892	0.53592	0.718044	0.66949	0.805006	-0.460953	-0.460953	0.810291	0.560289	0.520071	0.669347	0.814435	0.746664	0.777796	0.810291	0.727545	0.735889	0.556383	0.71373	0.762287	0.745394	0.714611	0.673482	0.810291	0.686942	0.698835	0.772245	0.732545	0.340627	0.771602	0.739282	0.741407	0.711745	0.71856	0.789939	0.747957	0.666406
	Shigella dysenteriae	0.378575	0.368477	0.425592	-0.25	0.187954	-0.25	0.320463	0.407062	0.375982	0.365227	-0.25	0.297016	0.402791	0.45053	0.470911	0.222263	-0.25	-0.25	-0.25	0.0810457	0.147501	0.186413	0.224012	0.35928	0.311084	-0.25	0.453711	0.395352	0.509149	0.368393	0.299064	0.418543	0.366059	0.348347	-0.25	0.162988	0.242853	0.338591	0.406015	-0.25	0.349463	0.409989	0.436299	0.386475	0.340113	0.339215	0.381548	0.313032
	Staphylococcus aureus	0.378575	0.368477	0.425592	-0.25	0.187954	-0.25	0.320463	0.407062	0.375982	0.365227	-0.25	0.297016	0.402791	0.45053	0.470911	0.222263	-0.25	-0.25	-0.25	0.0810457	0.147501	0.186413	0.224012	0.35928	0.311084	-0.25	0.453711	0.395352	0.509149	0.368393	0.299064	0.418543	0.366059	0.348347	-0.25	0.162988	0.242853	0.338591	0.406015	-0.25	0.349463	0.409989	0.436299	0.386475	0.340113	0.339215	0.381548	0.313032
	Streptococcus agalactiae	0.778079	0.770545	0.807069	0.0941094	0.587781	0.0941094	0.737131	0.79344	0.771978	0.768983	0.0941094	0.712347	0.766201	0.823319	0.822561	0.664943	-0.486739	-0.486739	0.00341209	0.492421	0.541203	0.61582	0.666339	0.764879	0.73085	0.00341209	0.823098	0.789085	0.84576	0.770308	0.722006	0.801745	0.742129	0.70753	0.00341209	0.599217	0.435547	0.748126	0.794099	0.0941094	0.757184	0.797828	0.811525	0.783065	0.749872	0.748483	0.774522	0.715246
	Vibrio cholerae	0.339692	0.292555	0.386823	-0.25	0.25995	-0.25	0.317319	0.214627	0.219114	0.341416	-0.25	0.202938	0.0205594	0.369953	0.326604	0.379339	-0.25	-0.25	1	-0.0259957	-0.0677955	0.137356	0.399952	0.346668	0.377199	1	0.399378	0.353804	0.127616	0.286973	0.336943	0.40134	0.364075	0.328894	1	0.157556	0.878547	0.391671	0.361791	-0.25	0.394181	0.376148	0.413809	0.29592	0.278008	0.429546	0.383139	0.19377
	Vibrio parahaemolyticus	0.378575	0.368477	0.425592	-0.25	0.187954	-0.25	0.320463	0.407062	0.375982	0.365227	-0.25	0.297016	0.402791	0.45053	0.470911	0.222263	-0.25	-0.25	-0.25	0.0810457	0.147501	0.186413	0.224012	0.35928	0.311084	-0.25	0.453711	0.395352	0.509149	0.368393	0.299064	0.418543	0.366059	0.348347	-0.25	0.162988	0.242853	0.338591	0.406015	-0.25	0.349463	0.409989	0.436299	0.386475	0.340113	0.339215	0.381548	0.313032
	Yersinia enterocolitica	0.843318	0.818854	0.888071	-0.0109045	0.636472	-0.0109045	0.796568	0.811739	0.793205	0.835395	-0.0109045	0.731283	0.715166	0.897158	0.880851	0.751665	-0.541632	-0.541632	0.367436	0.441847	0.472233	0.616829	0.760579	0.833472	0.812747	0.367436	0.907872	0.858894	0.829338	0.816576	0.789589	0.888431	0.819234	0.77431	0.367436	0.608677	0.726639	0.834384	0.86662	-0.0109045	0.843789	0.875398	0.902299	0.83187	0.79407	0.848697	0.856154	0.730847
	Achromobacter xylosoxidans	0.513888	0.462125	0.593308	-0.461854	0.264892	-0.461854	0.450401	0.41745	0.398945	0.50573	-0.461854	0.326737	0.235184	0.595797	0.548847	0.437768	-0.44909	-0.44909	0.73196	-0.0357835	-0.0270618	0.187212	0.458463	0.506332	0.499993	0.73196	0.626272	0.539568	0.394732	0.456828	0.453313	0.601919	0.499896	0.445901	0.73196	0.189198	0.963127	0.542272	0.547114	-0.461854	0.544118	0.571575	0.627073	0.478453	0.427828	0.570244	0.54469	0.311857
	Acinetobacter baumannii	0.913089	0.889108	0.948743	0.103239	0.727244	0.103239	0.877319	0.870745	0.8587	0.907978	0.103239	0.811075	0.762714	0.951963	0.926245	0.853214	-0.581315	-0.581315	0.495547	0.540078	0.556376	0.711899	0.862447	0.907432	0.897288	0.495547	0.962281	0.92551	0.86002	0.88663	0.875219	0.950864	0.885072	0.836776	0.495547	0.709035	0.774634	0.913286	0.930678	0.103239	0.920957	0.939341	0.960825	0.898572	0.869391	0.928604	0.925151	0.804926
	Acinetobacter Species	0.700067	0.740972	0.639746	0.84564	0.698217	0.84564	0.734013	0.786345	0.791773	0.702823	0.84564	0.817656	0.897251	0.644348	0.642932	0.7022	-0.383678	-0.383678	-0.383678	0.921429	0.942666	0.862005	0.684977	0.700222	0.687495	-0.383678	0.613875	0.682189	0.790023	0.74525	0.723292	0.628809	0.625724	0.612796	-0.383678	0.851236	-0.23374	0.663746	0.667447	0.84564	0.661744	0.656446	0.607981	0.733074	0.759097	0.631975	0.651261	0.803276
	Aerococcus viridans	0.951117	0.931172	0.976531	0.211526	0.784619	0.211526	0.924838	0.910891	0.903074	0.947861	0.211526	0.866665	0.809322	0.976908	0.947513	0.910402	-0.59908	-0.59908	0.512548	0.624588	0.634317	0.782834	0.918242	0.947872	0.942772	0.512548	0.984557	0.960183	0.886473	0.928987	0.924626	0.97874	0.917584	0.869005	0.512548	0.782101	0.747387	0.953599	0.962844	0.211526	0.959893	0.970325	0.984885	0.937866	0.916146	0.966641	0.959044	0.856958
	Aeromonas enteropelogenes	0.958517	0.942603	0.977368	0.272477	0.867525	0.272477	0.937135	0.925535	0.919158	0.955906	0.272477	0.887924	0.836125	0.977478	0.983192	0.923218	-0.479063	-0.479063	0.47077	0.667794	0.677152	0.813174	0.929442	0.955865	0.951161	0.47077	0.982497	0.965512	0.926915	0.94082	0.936644	0.978849	0.968765	0.938446	0.47077	0.812227	0.696195	0.946979	0.97882	0.272477	0.964808	0.97301	0.98279	0.948029	0.930165	0.969333	0.982088	0.905662
	Aeromonas veronii	-0.85008	-0.879925	-0.797689	-0.847378	-0.791948	-0.847378	-0.882171	-0.902896	-0.911465	-0.854157	-0.847378	-0.937633	-0.961949	-0.796326	-0.759591	-0.871311	0.556115	0.556115	0.0897088	-0.986626	-0.993714	-0.969503	-0.859089	-0.853241	-0.851067	0.0897088	-0.772474	-0.83448	-0.859063	-0.8828	-0.877628	-0.790712	-0.74921	-0.714677	0.0897088	-0.965174	-0.0141813	-0.836062	-0.813364	-0.847378	-0.82696	-0.813048	-0.771358	-0.871694	-0.89613	-0.806296	-0.799062	-0.901449
	Alcaligenes faecalis	0.944848	0.923614	0.971844	0.194959	0.777319	0.194959	0.917744	0.901535	0.893704	0.941576	0.194959	0.856687	0.795546	0.971909	0.941928	0.90469	-0.59652	-0.59652	0.532472	0.60987	0.618671	0.771283	0.913084	0.941702	0.937237	0.532472	0.980439	0.954384	0.875826	0.921286	0.917978	0.974426	0.912813	0.863951	0.532472	0.771004	0.763166	0.948627	0.957383	0.194959	0.954985	0.965233	0.981063	0.930473	0.908111	0.962689	0.954138	0.847073
	Aspergillus fumigatus	0.980849	0.967455	0.991947	0.351798	0.842087	0.351798	0.967239	0.947215	0.944592	0.979875	0.351798	0.922903	0.860147	0.989274	0.956801	0.96315	-0.609061	-0.609061	0.500498	0.72542	0.728111	0.860749	0.968596	0.980428	0.980758	0.500498	0.992685	0.985257	0.908487	0.965815	0.968809	0.993824	0.940016	0.8925	0.500498	0.862086	0.681908	0.984643	0.984546	0.351798	0.989101	0.990078	0.99481	0.970551	0.95881	0.993647	0.982304	0.909115
	Bacillus anthracis	0.0959987	0.0493608	0.16966	-0.602081	-0.311188	-0.602081	0.0402539	0.00998853	-0.00600517	0.0888515	-0.602081	-0.0660962	-0.139505	0.171872	0.0179762	0.0347049	-0.602081	-0.602081	0.553223	-0.341464	-0.337501	-0.176237	0.0534438	0.0895782	0.0857448	0.553223	0.201341	0.119387	-0.0954759	0.0446448	0.0437999	0.178064	-0.0639466	-0.156354	0.553223	-0.173422	0.685468	0.167301	0.0853925	-0.602081	0.125066	0.149176	0.202277	0.063689	0.0196073	0.150402	0.0594523	-0.174046
	Bacillus anthracis	-0.0346438	-0.0748246	0.0318842	-0.59992	-0.461775	-0.59992	-0.0854283	-0.104999	-0.120508	-0.0415745	-0.59992	-0.175106	-0.226019	0.0355457	-0.135413	-0.0949405	-0.59992	-0.59992	0.408453	-0.403644	-0.397011	-0.27019	-0.0789262	-0.0413177	-0.0473092	0.408453	0.0614884	-0.0135497	-0.218991	-0.0787977	-0.0836147	0.0387366	-0.226551	-0.322438	0.408453	-0.269101	0.526257	0.0401709	-0.0570001	-0.59992	-0.0114443	0.0130777	0.0611058	-0.0615534	-0.101594	0.00994816	-0.0896978	-0.301087
	Bacillus sonorensis	0.580727	0.531813	0.65719	-0.406036	0.368464	-0.406036	0.517718	0.492202	0.472946	0.572279	-0.406036	0.399812	0.318657	0.660993	0.63815	0.498872	-0.406036	-0.406036	0.691249	0.0376659	0.0505698	0.259698	0.518273	0.572451	0.563282	0.691249	0.689197	0.605636	0.492011	0.52685	0.518974	0.664672	0.59279	0.548689	0.691249	0.259948	0.952457	0.596515	0.620606	-0.406036	0.606832	0.636174	0.68887	0.548199	0.497875	0.630229	0.621085	0.403717
	Bacteroides fragilis	0.993792	0.98547	0.997505	0.422218	0.864842	0.422218	0.985129	0.970555	0.96901	0.993316	0.422218	0.952138	0.899779	0.995154	0.964094	0.979177	-0.611671	-0.611671	0.436253	0.778894	0.78282	0.899328	0.982528	0.993643	0.993226	0.436253	0.995203	0.995915	0.933128	0.984362	0.985766	0.998238	0.947733	0.901741	0.436253	0.899765	0.617071	0.994122	0.993599	0.422218	0.997995	0.997645	0.996814	0.987365	0.97951	0.999352	0.990112	0.937444
	Brevundimonas diminuta	0.462602	0.445141	0.486116	0.00545805	0.72406	0.00545805	0.442216	0.427036	0.421574	0.460255	0.00545805	0.396286	0.351874	0.485786	0.660697	0.437816	0.366973	0.366973	0.353767	0.238793	0.241788	0.340444	0.444831	0.460603	0.459207	0.353767	0.494541	0.470482	0.56256	0.443261	0.44351	0.488914	0.718111	0.785478	0.353767	0.34143	0.472626	0.401426	0.541242	0.00545805	0.472997	0.480084	0.495493	0.450241	0.433682	0.481076	0.583028	0.55091
	Brevundimonas vesicularis	0.407254	0.399657	0.415968	0.109793	0.727681	0.109793	0.398019	0.3908	0.388315	0.406236	0.109793	0.375145	0.349402	0.415593	0.608877	0.393757	0.46113	0.46113	0.21836	0.278932	0.281794	0.342836	0.396779	0.406345	0.405145	0.21836	0.418286	0.410421	0.539246	0.398797	0.39828	0.416906	0.676872	0.757645	0.21836	0.342923	0.308792	0.336076	0.483201	0.109793	0.41109	0.413972	0.418757	0.401943	0.394238	0.413739	0.526915	0.540542
	Burkholderia species	0.558959	0.507688	0.633099	-0.393641	0.364698	-0.393641	0.501587	0.457179	0.442207	0.552335	-0.393641	0.377831	0.269208	0.632441	0.603673	0.499967	-0.393641	-0.393641	0.800046	0.0253924	0.0266525	0.246672	0.520735	0.553665	0.552958	0.800046	0.662512	0.58283	0.437342	0.502306	0.507067	0.642594	0.574488	0.529918	0.800046	0.251448	0.989443	0.583821	0.597065	-0.393641	0.592955	0.613237	0.665504	0.522054	0.476222	0.620377	0.602291	0.378999
	Butyrivibrio fibrisolvens	0.966895	0.949784	0.986499	0.270051	0.810628	0.270051	0.945545	0.930096	0.924195	0.964484	0.270051	0.893374	0.8352	0.985853	0.955441	0.934433	-0.605279	-0.605279	0.502434	0.668897	0.676362	0.817932	0.941209	0.964656	0.961339	0.502434	0.991637	0.974088	0.900747	0.947847	0.945839	0.988459	0.930032	0.881819	0.502434	0.817807	0.719488	0.969416	0.975384	0.270051	0.975022	0.982031	0.992529	0.955101	0.937258	0.980633	0.971959	0.882092
	Candida krusei	0.970745	0.958888	0.987707	0.293157	0.808276	0.293157	0.947885	0.95191	0.943113	0.967121	0.293157	0.908274	0.880619	0.991046	0.967155	0.921344	-0.603542	-0.603542	0.362351	0.694333	0.712215	0.832213	0.925622	0.966177	0.955328	0.362351	0.993215	0.977366	0.940646	0.957652	0.944058	0.987267	0.928825	0.882965	0.362351	0.82774	0.635135	0.963546	0.978351	0.293157	0.9697	0.983495	0.990978	0.965122	0.946063	0.969963	0.970269	0.89906
	Candida parapsilosis	0.691047	0.695713	0.651498	0.671112	0.720529	0.671112	0.731784	0.657186	0.680407	0.701238	0.671112	0.728901	0.607928	0.63056	0.586273	0.798847	-0.40705	-0.40705	0.550037	0.749043	0.703534	0.771057	0.798678	0.705853	0.741369	0.550037	0.624826	0.67806	0.544433	0.695232	0.747752	0.656429	0.650565	0.620853	0.550037	0.788404	0.350262	0.718322	0.666091	0.671112	0.713232	0.665514	0.639124	0.682661	0.714185	0.719156	0.68007	0.701526
	Candida tropicalis	0.339692	0.292555	0.386823	-0.25	0.25995	-0.25	0.317319	0.214627	0.219114	0.341416	-0.25	0.202938	0.0205594	0.369953	0.326604	0.379339	-0.25	-0.25	1	-0.0259957	-0.0677955	0.137356	0.399952	0.346668	0.377199	1	0.399378	0.353804	0.127616	0.286973	0.336943	0.40134	0.364075	0.328894	1	0.157556	0.878547	0.391671	0.361791	-0.25	0.394181	0.376148	0.413809	0.29592	0.278008	0.429546	0.383139	0.19377
	Clostridium sordellii	0.698784	0.667763	0.741387	-0.0537666	0.760318	-0.0537666	0.662893	0.636066	0.626492	0.694642	-0.0537666	0.583007	0.507623	0.74088	0.832273	0.656699	-0.0464116	-0.0464116	0.59116	0.320005	0.324244	0.488758	0.669186	0.6953	0.693285	0.59116	0.757105	0.712913	0.706431	0.664445	0.665423	0.746544	0.852035	0.867723	0.59116	0.490771	0.778245	0.669366	0.761325	-0.0537666	0.717745	0.730325	0.758804	0.676748	0.647714	0.732651	0.787813	0.675949
	Klebsiella oxytoca,Enterobacter cloacae	0.963089	0.946197	0.982915	0.266193	0.76796	0.266193	0.941276	0.927493	0.921227	0.960521	0.266193	0.889724	0.834133	0.982662	0.932657	0.928733	-0.673255	-0.673255	0.49105	0.665245	0.673677	0.813756	0.935386	0.960594	0.956559	0.49105	0.988306	0.970373	0.884187	0.944298	0.94121	0.984705	0.898247	0.840378	0.49105	0.813247	0.713237	0.971986	0.964668	0.266193	0.970541	0.978335	0.988909	0.951682	0.933476	0.975819	0.956444	0.862051
	Escherichia coli	0.96351	0.945547	0.983446	0.265926	0.817241	0.265926	0.942567	0.923642	0.918306	0.961336	0.265926	0.888383	0.824884	0.98207	0.954971	0.934311	-0.588545	-0.588545	0.525959	0.662943	0.668479	0.8134	0.9415	0.961711	0.959784	0.525959	0.98846	0.970757	0.894504	0.943493	0.943609	0.985828	0.933705	0.887383	0.525959	0.814067	0.73208	0.96622	0.973627	0.265926	0.973252	0.97897	0.98992	0.950663	0.933149	0.979791	0.972016	0.880375
	Exiguobacterium aurantiacum	0.31168	0.310035	0.311105	0.147744	0.680001	0.147744	0.310385	0.305869	0.305879	0.31175	0.147744	0.302182	0.286421	0.31017	0.516683	0.309168	0.560192	0.560192	0.128889	0.253926	0.254713	0.288257	0.309844	0.311873	0.312094	0.128889	0.309573	0.311787	0.462327	0.309778	0.310638	0.311208	0.594886	0.686953	0.128889	0.288473	0.180856	0.235458	0.386289	0.147744	0.312596	0.311652	0.310165	0.310245	0.308904	0.312574	0.432379	0.475581
	Fusobacterium mortiferum	0.981541	0.969382	0.995552	0.325027	0.828854	0.325027	0.962819	0.957245	0.951068	0.979045	0.325027	0.921919	0.88026	0.996421	0.968918	0.945369	-0.609497	-0.609497	0.417031	0.715596	0.727325	0.851995	0.949991	0.978704	0.972409	0.417031	0.998852	0.98709	0.934533	0.968013	0.961153	0.995987	0.939416	0.892725	0.417031	0.849854	0.653097	0.978621	0.987242	0.325027	0.984053	0.992458	0.998385	0.974242	0.958449	0.985853	0.981457	0.910667
	Fusobacterium nucleatum	0.711289	0.739432	0.683167	0.56463	0.630439	0.56463	0.713932	0.791383	0.782732	0.70791	0.56463	0.770314	0.877311	0.697192	0.70456	0.647877	-0.407536	-0.407536	-0.407536	0.762434	0.806906	0.759323	0.634985	0.703376	0.673239	-0.407536	0.674419	0.704138	0.836808	0.74278	0.696542	0.671582	0.647284	0.629685	-0.407536	0.741052	-0.0837057	0.665914	0.69692	0.56463	0.668859	0.689875	0.662506	0.740681	0.741953	0.641049	0.673931	0.765612
	Hafnia alvei	0.647716	0.636867	0.660567	0.18315	0.859769	0.18315	0.633206	0.625199	0.620888	0.64595	0.18315	0.599733	0.564435	0.660618	0.810425	0.623899	0.18315	0.18315	0.319737	0.450571	0.456829	0.549088	0.628145	0.645931	0.642798	0.319737	0.664072	0.652477	0.740148	0.635652	0.632907	0.661595	0.85625	0.907366	0.319737	0.548481	0.471845	0.588618	0.712542	0.18315	0.652066	0.657594	0.664292	0.640546	0.628427	0.655192	0.746627	0.732124
	Kocuria kristinae	0.684476	0.68409	0.652047	0.605989	0.704132	0.605989	0.720531	0.639954	0.662253	0.694237	0.605989	0.706233	0.573958	0.630642	0.58459	0.7899	-0.408235	-0.408235	0.618716	0.701989	0.654945	0.739245	0.791829	0.699111	0.735613	0.618716	0.628228	0.673689	0.525074	0.683072	0.73754	0.658156	0.648865	0.617351	0.618716	0.757609	0.418486	0.715399	0.663239	0.605989	0.710865	0.664151	0.643141	0.672153	0.699994	0.72002	0.678551	0.679552
	Methylobacterium fujisawaense	-0.608954	-0.603963	-0.612183	-0.25	-0.86364	-0.25	-0.602257	-0.596546	-0.59472	-0.608284	-0.25	-0.58244	-0.55496	-0.611567	-0.773645	-0.595515	-0.25	-0.25	-0.25	-0.473276	-0.477776	-0.547893	-0.597449	-0.608281	-0.606486	-0.25	-0.611486	-0.610607	-0.718042	-0.603329	-0.601916	-0.612332	-0.82904	-0.88931	-0.25	-0.547371	-0.3738	-0.544332	-0.672383	-0.25	-0.610318	-0.611907	-0.611879	-0.605585	-0.599672	-0.610614	-0.708704	-0.722501
	Micrococcus luteus	0.979522	0.967214	0.994395	0.316355	0.824499	0.316355	0.959806	0.955842	0.949119	0.97679	0.316355	0.91868	0.879254	0.995722	0.968836	0.940688	-0.608601	-0.608601	0.40939	0.709833	0.722691	0.847179	0.94533	0.976343	0.969207	0.40939	0.998237	0.985369	0.935246	0.965847	0.957764	0.994709	0.93762	0.891	0.40939	0.844628	0.652605	0.975922	0.985743	0.316355	0.981518	0.991007	0.997454	0.972385	0.955807	0.983153	0.979566	0.907846
	Nocardia farcinica	0.499641	0.546895	0.411951	1	0.604609	1	0.566732	0.571403	0.594343	0.509926	1	0.664925	0.686569	0.402651	0.389787	0.589428	-0.25	-0.25	-0.25	0.891502	0.875846	0.772017	0.570934	0.510615	0.524689	-0.25	0.369882	0.472058	0.51792	0.551291	0.567825	0.404781	0.431063	0.427845	-0.25	0.774197	-0.3738	0.485122	0.451091	1	0.476992	0.437677	0.373649	0.528775	0.581224	0.452466	0.448347	0.641325
	Ochrobactrum tritici,Ochrobactrum anthropi	0.951024	0.930571	0.973453	0.23886	0.796543	0.23886	0.929251	0.904373	0.899471	0.949018	0.23886	0.869421	0.796366	0.971057	0.937879	0.925228	-0.598524	-0.598524	0.572426	0.636689	0.639374	0.792636	0.933525	0.949716	0.949794	0.572426	0.979174	0.958976	0.867422	0.928222	0.931516	0.976698	0.918068	0.86901	0.572426	0.794574	0.763805	0.958504	0.960808	0.23886	0.96397	0.968401	0.981505	0.935757	0.917607	0.972599	0.959702	0.857635
	Pantoea ananatis,Pantoea agglomerans	0.901615	0.889802	0.91314	0.311113	0.937993	0.311113	0.886847	0.874679	0.870715	0.900055	0.311113	0.847503	0.798912	0.912219	0.975236	0.877299	-0.244925	-0.244925	0.42422	0.661977	0.668367	0.786931	0.881963	0.900177	0.897608	0.42422	0.914955	0.90618	0.916943	0.888408	0.886891	0.914247	0.988777	0.989969	0.42422	0.786657	0.614689	0.870281	0.937632	0.311113	0.906738	0.910874	0.915786	0.893423	0.880841	0.909749	0.953824	0.910749
	Pediococcus acidilactici	0.580568	0.531619	0.657016	-0.405956	0.368477	-0.405956	0.517613	0.49188	0.472669	0.572139	-0.405956	0.399623	0.318144	0.660769	0.637856	0.49896	-0.405956	-0.405956	0.692586	0.0375325	0.0503064	0.259589	0.518379	0.572324	0.56325	0.692586	0.688998	0.605469	0.491465	0.526652	0.518917	0.664522	0.592672	0.548559	0.692586	0.259891	0.95302	0.596461	0.620432	-0.405956	0.606767	0.63601	0.688709	0.547985	0.497704	0.630212	0.620966	0.403498
	Pediococcus pentosaceus	0.955819	0.938664	0.979863	0.224706	0.785536	0.224706	0.928662	0.925199	0.915799	0.9519	0.224706	0.877131	0.836124	0.982393	0.956439	0.905854	-0.599785	-0.599785	0.438214	0.640124	0.655505	0.792754	0.912364	0.951309	0.942127	0.438214	0.988105	0.964597	0.91048	0.936853	0.926223	0.98078	0.919455	0.872015	0.438214	0.78967	0.703777	0.953055	0.967094	0.224706	0.959661	0.973782	0.986743	0.94587	0.923441	0.963534	0.960768	0.868512
	Propionibacterium acnes	0.917969	0.905181	0.93299	0.287264	0.625731	0.287264	0.89923	0.892154	0.88617	0.915536	0.287264	0.857743	0.815301	0.933622	0.829025	0.883715	-0.843221	-0.843221	0.410784	0.657907	0.668338	0.789853	0.88863	0.915301	0.909775	0.410784	0.936819	0.923749	0.808862	0.903747	0.898003	0.933741	0.771812	0.68915	0.410784	0.788178	0.631014	0.94388	0.896926	0.287264	0.921557	0.929589	0.936589	0.91001	0.894272	0.924166	0.874856	0.782804
	Proteus mirabilis,Proteus vulgaris	0.578729	0.529425	0.655001	-0.405015	0.368535	-0.405015	0.516373	0.4883	0.469585	0.570511	-0.405015	0.397505	0.312563	0.658216	0.634548	0.499793	-0.405015	-0.405015	0.70682	0.036089	0.0474615	0.258366	0.519406	0.570838	0.562782	0.70682	0.686712	0.603539	0.485491	0.524399	0.518194	0.662764	0.591273	0.547041	0.70682	0.259219	0.958866	0.595751	0.618433	-0.405015	0.605926	0.634107	0.686827	0.545567	0.495763	0.629895	0.619546	0.401051
	Pseudomonas aeruginosa	0.231611	0.221485	0.244302	-0.00490701	0.592561	-0.00490701	0.221492	0.2094	0.207241	0.230676	-0.00490701	0.195205	0.165802	0.243255	0.451657	0.222709	0.607445	0.607445	0.21106	0.112705	0.111896	0.166874	0.226864	0.231102	0.23207	0.21106	0.248576	0.235789	0.368861	0.220366	0.223076	0.246276	0.529687	0.62281	0.21106	0.168353	0.25878	0.160179	0.314135	-0.00490701	0.238996	0.241134	0.249757	0.223898	0.215681	0.244348	0.362799	0.373094
	Ewingella americana,Rahnella aquatilis	0.924394	0.899992	0.95101	0.190703	0.770128	0.190703	0.901071	0.867282	0.862922	0.922591	0.190703	0.832406	0.745123	0.947139	0.911677	0.903334	-0.58598	-0.58598	0.641386	0.588435	0.586887	0.752631	0.913379	0.923771	0.926796	0.641386	0.958026	0.933538	0.824229	0.897181	0.905168	0.955588	0.896454	0.846792	0.641386	0.75647	0.810255	0.936795	0.936251	0.190703	0.942261	0.944957	0.96164	0.905368	0.88603	0.954156	0.937385	0.820603
	Ralstonia pickettii	-0.608954	-0.603963	-0.612183	-0.25	-0.86364	-0.25	-0.602257	-0.596546	-0.59472	-0.608284	-0.25	-0.58244	-0.55496	-0.611567	-0.773645	-0.595515	-0.25	-0.25	-0.25	-0.473276	-0.477776	-0.547893	-0.597449	-0.608281	-0.606486	-0.25	-0.611486	-0.610607	-0.718042	-0.603329	-0.601916	-0.612332	-0.82904	-0.88931	-0.25	-0.547371	-0.3738	-0.544332	-0.672383	-0.25	-0.610318	-0.611907	-0.611879	-0.605585	-0.599672	-0.610614	-0.708704	-0.722501
	Staphylococcus epidermidis	0.969282	0.952906	0.988368	0.275481	0.812421	0.275481	0.947903	0.934785	0.928589	0.96675	0.275481	0.89744	0.842931	0.988175	0.95849	0.934992	-0.606122	-0.606122	0.485411	0.674624	0.683302	0.822135	0.941428	0.966791	0.962604	0.485411	0.993449	0.976344	0.907447	0.951061	0.947706	0.990024	0.931619	0.883645	0.485411	0.821495	0.708984	0.970606	0.977552	0.275481	0.976262	0.983991	0.993977	0.95829	0.940419	0.981176	0.97356	0.886339
	Staphylococcus	0.888725	0.859862	0.928717	0.0552146	0.704905	0.0552146	0.852066	0.832292	0.821542	0.884136	0.0552146	0.774679	0.705421	0.929533	0.900006	0.837766	-0.570787	-0.570787	0.594497	0.49113	0.500818	0.673148	0.849208	0.884321	0.878858	0.594497	0.943258	0.902329	0.81118	0.85679	0.852715	0.932666	0.866471	0.817006	0.594497	0.673157	0.838259	0.895919	0.90834	0.0552146	0.90343	0.918384	0.943795	0.869226	0.839381	0.915403	0.906067	0.767929
	Xanthomonas retroflexus,Pseudomonas geniculata,Stenotrophomonas maltophilia	0.900835	0.873344	0.938347	0.082558	0.720165	0.082558	0.866062	0.846567	0.836445	0.896527	0.082558	0.791567	0.723203	0.938932	0.909143	0.852315	-0.576604	-0.576604	0.585796	0.514763	0.524069	0.693133	0.863217	0.896724	0.89161	0.585796	0.951716	0.913659	0.824139	0.870401	0.866716	0.942079	0.876717	0.827265	0.585796	0.693176	0.826084	0.907561	0.919084	0.082558	0.914841	0.928736	0.952336	0.882202	0.853834	0.926092	0.916713	0.784197
	Streptococcus anginosus	0.970026	0.953619	0.988385	0.282432	0.815715	0.282432	0.949645	0.934355	0.928775	0.967758	0.282432	0.898999	0.84139	0.987626	0.957168	0.938843	-0.606394	-0.606394	0.496976	0.678382	0.685632	0.825257	0.945343	0.967937	0.964804	0.496976	0.992945	0.976825	0.904439	0.951749	0.949944	0.990238	0.932375	0.8843	0.496976	0.825153	0.711705	0.972324	0.977836	0.282432	0.977803	0.984277	0.993878	0.958676	0.941595	0.983056	0.974377	0.887448
	Streptococcus mitis	0.981534	0.971834	0.993919	0.33856	0.827576	0.33856	0.962651	0.965071	0.957867	0.978611	0.33856	0.9276	0.898695	0.996357	0.971564	0.93911	-0.607475	-0.607475	0.356656	0.727747	0.743586	0.858328	0.94259	0.97782	0.968559	0.356656	0.997121	0.986672	0.94954	0.970781	0.959317	0.993333	0.937152	0.89161	0.356656	0.854435	0.613721	0.974581	0.98658	0.33856	0.980168	0.991085	0.995401	0.976946	0.961018	0.979642	0.978906	0.917111
	Streptococcus mutans	0.586888	0.540741	0.663735	-0.408127	0.364492	-0.408127	0.520641	0.510426	0.488171	0.577167	-0.408127	0.409541	0.351462	0.670966	0.653202	0.488634	-0.408127	-0.408127	0.592893	0.0465872	0.0683839	0.265035	0.506597	0.576427	0.560792	0.592893	0.697176	0.612142	0.525651	0.536202	0.518558	0.669498	0.596005	0.553101	0.592893	0.261729	0.905532	0.595259	0.627407	-0.408127	0.606311	0.642209	0.694251	0.558405	0.505502	0.626109	0.624154	0.41552
	Streptococcus	0.99703	0.992135	0.998981	0.437975	0.864067	0.437975	0.987424	0.985463	0.982055	0.995774	0.437975	0.962614	0.930016	0.999204	0.972347	0.971488	-0.610969	-0.610969	0.345549	0.796255	0.806921	0.909444	0.973211	0.995378	0.99009	0.345549	0.996893	0.998766	0.959703	0.991483	0.985393	0.998155	0.947633	0.903143	0.345549	0.907066	0.562477	0.991054	0.996235	0.437975	0.99528	0.999302	0.996479	0.994615	0.986	0.993157	0.989729	0.94924
	Streptococcus pneumoniae	0.99209	0.987073	0.996389	0.414464	0.851872	0.414464	0.979498	0.983383	0.978215	0.990075	0.414464	0.954768	0.930471	0.998183	0.973491	0.957777	-0.608686	-0.608686	0.315166	0.781588	0.796171	0.89694	0.959409	0.989304	0.981114	0.315166	0.995899	0.994659	0.964843	0.986473	0.976126	0.995066	0.943	0.898829	0.315166	0.893107	0.556371	0.983551	0.992753	0.414464	0.988288	0.99587	0.994375	0.990515	0.979541	0.985362	0.984824	0.942724
	Streptococcus thermophilus,Streptococcus salivarius	0.986295	0.974621	0.997349	0.353806	0.842011	0.353806	0.971036	0.959755	0.955488	0.984625	0.353806	0.930868	0.881328	0.996604	0.966978	0.959501	-0.611268	-0.611268	0.443782	0.733536	0.741258	0.866508	0.964071	0.98466	0.981342	0.443782	0.998777	0.990818	0.929649	0.973234	0.970704	0.998223	0.943553	0.896692	0.443782	0.865823	0.654251	0.985811	0.990211	0.353806	0.990666	0.995267	0.999431	0.978391	0.965334	0.993085	0.985829	0.918186
	Streptococcus sanguinis	0.963293	0.947831	0.984635	0.251788	0.796674	0.251788	0.938066	0.935822	0.926953	0.959614	0.251788	0.89025	0.851783	0.987112	0.961339	0.915185	-0.602511	-0.602511	0.420774	0.661594	0.677016	0.809329	0.921009	0.958984	0.949835	0.420774	0.991693	0.971227	0.920732	0.94619	0.935448	0.985218	0.92502	0.877939	0.420774	0.806086	0.684238	0.959616	0.973117	0.251788	0.965987	0.979311	0.990272	0.954544	0.933631	0.968871	0.966503	0.881158
	Weissella confusa	0.935965	0.923027	0.947366	0.328426	0.928705	0.328426	0.92204	0.90439	0.901379	0.934817	0.328426	0.879453	0.821529	0.945234	0.982814	0.916584	-0.345204	-0.345204	0.47139	0.688327	0.691948	0.818577	0.921806	0.935247	0.934783	0.47139	0.948569	0.940453	0.922519	0.921463	0.923192	0.949047	0.991058	0.979091	0.47139	0.819476	0.651456	0.915004	0.963772	0.328426	0.943373	0.945309	0.950307	0.926274	0.914327	0.947563	0.976106	0.922779
	Values in bold are different from 0 with a significance level alpha=0.05
[truncated: 13 more columns]
